# Supplementary material for: The Great Cold Spot in Jupiter's upper atmosphere
Source: Geophys Res Lett. 2017 Apr 10;44(7):3000–8. doi: 10.1002/2016GL071956 (PMC5439487; doi:10.1002/2016GL071956)
Supplement: Supplementary file 2 — Table S1 [file GRL-44-3000-s002.xlsx]

## Sheet: asd_jupfiles
Date	Int. Time	Obs. Time	# of images	Seeing	E-J-S angle	CML range	Sub-Earth Latitude	Angular Diameter	A	B	C	D	E
1995-06-27	3560s	06:38-11:45	145	0.60"	-5.1	165-350	-3.38°	44.7"	X		X
1995-06-28	4210s	05:49-11:16	176	0.90"	-5.2	286-124	-3.37°	44.6"	X		X
1995-06-29	3390s	05:37-12:00	160	0.61"	-5.4	69-301	-3.37°	44.5"			X					A: 3.420 micron
1995-07-22	2382s	05:15-09:34	317	0.89"	-8.8	279-75	-3.28°	42.3"			X					B: 3.430 micron
1996-04-27	480s	13:58-15:50	16	0.56"	10.4	222-290	-2.04°	41.0"			X					C: 3.460 micron
1996-04-28	880s	13:28-14:54	23	0.68"	10.3	355-47	-2.04°	41.1"	X	X	X					D: 3.4265 micron
1996-04-29	840s	11:37-15:48	33	0.93"	10.3	78-230	-2.04°	41.2"		X						E: 3.542 micron
1996-05-31	1034s	09:28-14:00	666	0.69"	6.62	140-305	-1.99°	45.1"	X	X	X
1996-06-01	1070s	09:51-14:01	678	0.68"	6.46	305-96	-1.99°	45.2"		X
1996-06-07	424s	12:47-14:35	216	0.57"	5.42	235-301	-1.99°	45.7"		X
1996-06-08	162s	11:30-11:57	80	0.89"	5.24	340-356	-1.99°	45.8"		X
1996-07-08	1880s	09:08-13:06	450	0.61"	-0.8	94-238	-2.00°	47.0"		X
1996-07-09	1688s	07:33-13:02	240	0.65"	-1	187-26	-2.00°	47.0"		X
1996-08-09	1668s	06:25-09:40	715	0.80"	-6.9	135-253	-2.01°	45.2"		X
1997-07-03	1374s	11:30-14:22	551	0.86"	7.34	334-78	0.25°	46.3"	X	X
1997-07-05	570s	09:19-12:00	118	0.88"	7.02	196-293	0.25°	46.5"		X
1997-07-06	1294s	09:00-14:46	470	0.79"	6.85	335-184	0.25°	46.6"		X
1997-07-29	1060s	08:14-15:11	99	1.05"	2.42	173-65	0.24°	48.4"	X	X
1997-08-01	2128s	12:11-14:11	211	0.56"	1.79	48-121	0.23°	48.5"	X
1997-08-04	3770s	08:59-14:45	288	0.79"	1.14	24-234	0.23°	48.6"	X
1997-08-05	3350s	08:53-13:30	258	0.80"	0.93	171-339	0.22°	48.6"	X
1997-08-07	3390s	08:34-13:37	284	0.88"	0.51	101-284	0.22°	48.6"	X
1997-08-23	2930s	07:27-12:10	218	0.66"	-2.9	311-122	0.16°	48.3"	X
1997-08-24	1450s	09:05-12:26	94	0.86"	-3.1	161-283	0.16°	48.3"	X
1998-07-24	2100s	11:25-15:24	190	0.69"	9.83	81-225	2.45°	45.3"	X			X
1998-07-25	2351s	09:55-15:35	639	0.72"	9.71	177-22	2.46°	45.4"				X
1998-07-26	1825s	10:22-15:34	516	0.77"	9.6	344-173	2.46°	45.5"	X		X	X
1998-07-27	2745s	10:10-15:32	497	0.65"	9.48	127-322	2.47°	45.7"				X
1998-07-29	2495s	10:09-15:05	553	0.71"	9.23	68-247	2.47°	45.9"				X
1998-09-20	2900s	06:42-14:43	379	0.67"	-1	8-299	2.43°	49.7"				X
1998-09-22	1742s	09:31-13:43	209	1.27"	-1.4	52-204	2.42°	49.6"				X
1999-07-24	2720s	12:10-15:36	176	0.54"	11.8	296-60	3.57°	40.2"				X	X
1999-07-25	2820s	11:34-15:33	115	0.66"	11.8	65-209	3.58°	40.4"				X	X
1999-07-26	2460s	11:50-15:38	102	0.83"	11.8	225-2	3.58°	40.5"				X
1999-07-27	2490s	12:03-15:46	79	0.82"	11.8	23-158	3.59°	40.6"				X
1999-07-30	1860s	12:26-15:51	109	0.71"	11.8	128-253	3.61°	41.0"				X	X
1999-07-31	2434s	12:41-16:02	116	0.57"	11.8	288-50	3.61°	41.1"				X	X
1999-08-01	2860s	12:07-15:44	111	0.57"	11.7	58-189	3.62°	41.3"				X	X
1999-09-21	4700s	11:55-15:35	215	0.61"	6.82	172-305	3.82°	47.9"				X	X
1999-09-23	3700s	10:59-15:12	145	0.54"	6.45	80-232	3.83°	48.1"				X	X
1999-10-07	6300s	06:34-15:09	351	0.71"	3.66	228-180	3.82°	49.2"				X	X
1999-10-09	4920s	10:00-15:43	284	0.63"	3.24	295-142	3.81°	49.3"				X	X
1999-10-11	5450s	06:19-15:20	708	0.62"	2.8	102-69	3.81°	49.4"				X	X
1999-11-08	3640s	05:22-09:48	246	0.83"	-3.4	327-127	3.67°	49.2"				X	X
1999-11-10	2502s	04:39-09:47	213	0.58"	-3.9	242-68	3.66°	49.1"				X	X
2000-12-16	3640s	05:37-12:56	296	0.68"	-4	276-181	3.52°	47.9"				X	X
2000-12-18	3920s	05:30-12:36	271	0.52"	-4.4	213-110	3.51°	47.8"				X	X
2000-12-19	2880s	05:39-13:46	473	0.53"	-4.6	9-303	3.50°	47.7"				X	X
